# Supplementary material for: Biallelic BAIAP3 Variants Are Associated with Isolated Retinitis Pigmentosa
Source: Int J Mol Sci. 2025 Aug 25;26(17):8244. doi: 10.3390/ijms26178244 (PMC12428663; doi:10.3390/ijms26178244)
Supplement: Supplementary file 1 [file ijms-26-08244-s001.zip]

Archive with 1 entries (1 files):
- ijms-3807499-supplementary.pdf
